# Supplementary material for: An Interplay between Oxidative Stress (Lactate Dehydrogenase) and Inflammation (Anisocytosis) Mediates COVID-19 Severity Defined by Routine Clinical Markers
Source: Antioxidants (Basel). 2023 Jan 20;12(2):234. doi: 10.3390/antiox12020234 (PMC9951932; doi:10.3390/antiox12020234)
Supplement: Supplementary file 1 [file antioxidants-12-00234-s001.zip]

Archive with 1 entries (1 files):
- antioxidants-2130400-supplementary.pdf
